# Supplementary material for: Haploinsufficiency of vascular endothelial growth factor related signaling genes is associated with tetralogy of Fallot
Source: Genet Med. 2018 Sep 20;21(4):1001–7. doi: 10.1038/s41436-018-0260-9 (PMC6752294; doi:10.1038/s41436-018-0260-9)
Supplement: Supplementary file 2 — Supplementary Data [file 41436_2018_260_MOESM2_ESM.xlsx]

## Sheet: CHD_n=109
Case	Chromosome	Cytoband	Start	End	Size	CnvFlag	Gene number	Genes	Notes
TOF124	10	10q11.22	48695090	49389968	694879	Gain	6	PTPN20B,PTPN20A,FRMPD2,FAM25C,FAM25B,FAM25G	FAM25G
TOF178	2	2q11.2	98013814	98274527	260714	Gain	3	ANKRD36B,COX5B,ACTR1B	ACTR1B
TOF13	4	4p15.1	29226770	35156721	5929952	Loss		PCDH7
TOF131	10	10q22.3	81293615	81559401	265787	Loss	3	NUTM2B,SFTPA2,SFTPA1	SFTPA2,SFTPA1
TOF63	8	8q13.3	73723351	73848139	124789	Gain	1	KCNB2	Intronic
TOF117	7	7p21.1	18429858	18868446	438589	Loss	1	HDAC9	HDAC9
TOF120	15	15q13.3	32458661	32859858	401198	Gain	2	GOLGA8O,CHRNA7	CHRNA7
TOF61	8	8p23.3	1748941	1774840	25900	Loss	1	ARHGEF10
TOF185	2	2q35	215691821	215849260	157440	Loss	1	ABCA12	ABCA12
TOF53	2	2q24.1	159252933	159304139	51207	Loss	1	CCDC148	Intronic
TOF220	7	7p21.3	11374706	11711740	337035	Loss	1	THSD7A	THSD7A
TOF74	7	7p22.3	2344312	2524379	180068	Loss	3	EIF3B,SNX8,CHST12	SNX8
TOF5	1	1q21.1,1q21.2	145932468	147929336	1996869	Gain	15	ACP6,PRKAB2,CHD1L,LOC100288142,FMO5,GJA8,NBPF24,NBPF8,BCL9,NBPF12,NBPF11,NBPF10,GPR89B,GPR89C,GJA5	ACP6,PRKAB2,CHD1L,FMO5,NBPF8,BCL9,GJA5
TOF5	1	1p36.23	8695768	8712280	16513	Loss	1	RERE	Intronic
TOF5	16	16q22.2	70896626	71065311	168686	Gain	1	HYDIN	HYDIN
TGA7	18	18q21.33	60480906	60565892	84987	Gain	1	PHLPP1
TOF155	7	7q31.1	107653165	107782590	129426	Loss	1	LAMB4
OTH1	1	1q42.3	235539020	235710776	171757	Gain	2	TBCE,B3GALNT2	TBCE
TGA13	12	12q24.33	132240196	132972655	732460	Gain	8	PUS1,MMP17,DDX51,ULK1,EP400,GALNT9,NOC4L,SFSWAP	DDX51,ULK1,EP400
TOF238	17	17q21.33	47978986	48130937	151952	Loss	2	DLX4,DLX3	DLX3
TOF183	9	9q34.2	136594459	136643681	49223	Loss	2	SARDH,VAV2
TGA21	10	10q11.22	48695371	49292533	597163	Gain	5	FAM25C,PTPN20B,PTPN20A,FAM25G,FAM25B	FAM25G
TOF114	20	20p11.23	18686011	19034933	348923	Gain	3	DTD1,SCP2D1,C20orf78	C20orf78
TOF16	5	5q23.3,5q31.1	130096260	130907417	811158	Gain	4	CDC42SE2,RAPGEF6,LYRM7,HINT1	RAPGEF6
TGA25	7	7q21.11	78703768	79261895	558128	Loss	1	MAGI2	MAGI2
TGA27	3	3q25.33,3q25.32	158993239	159542078	548840	Gain	2	SCHIP1,IQCJ-SCHIP1	SCHIP1
TGA27	9	9p13.3	34210872	34392908	182037	Gain	5	KIF24,UBAP1,C9orf24,NUDT2,KIAA1161	KIF24
TGA28	8	8p22	14536773	15226444	689672	Gain		SGCZ
TOF51	5	5q14.1	78918677	79303633	384957	Gain	3	CMYA5,MTX3,PAPD4	CMYA5
TOF254	12	12q12	45942271	46145500	203230	Gain	1	ARID2	ARID2
TGA31	2	2q37.3	237384710	237708487	323778	Gain	2	IQCA1,ACKR3	ACKR3
TOF35	17	17p13.2	5588174	6255977	667804	Loss		WSCD1
TGA35	6	6p25.3,6p25.2	2058751	2347808	289058	Gain	1	GMDS	GMDS
TOF68	19	19q13.11	34210751	34234569	23819	Gain	1	CHST8	Intronic
TOF257	7	7q21.11	82004280	82149619	145340	Gain	1	CACNA2D1
TOF80	2	2p22.1	40242989	40459584	216596	Gain	1	SLC8A1	SLC8A1
TOF190	1	1q42.3	235539020	235710776	171757	Gain	2	TBCE,B3GALNT2	TBCE
TGA12	20	20q13.33	62676009	62883855	207847	Gain	7	SOX18,C20orf201,TCEA2,RGS19,NPBWR2,OPRL1,MYT1	SOX18
TOF42	1	1q32.2	208271105	208332650	61546	Loss	1	PLXNA2
TOF42	21	21q21.3	30685611	31322913	637303	Loss	2	GRIK1,BACH1	BACH1
TOF47	13	13q13.3	36062143	36082762	20620	Loss	1	NBEA	Intronic
TOF47	22	22q11.1	17634050	17718911	84862	Loss	2	CECR1,CECR5
TGA41	13	13q13.1,13q13.2	33376884	34285848	908965	Loss	2	STARD13,KL	STARD13,KL
TOF275	8	8q24.11,8q23.3	117571634	117808040	236407	Gain	2	EIF3H,UTP23	EIF3H
TOF36	17	17p11.2	18355392	19050926	695535	Gain	11	FBXW10,PRPSAP2,TRIM16L,GRAPL,GRAP,SLC5A10,TVP23B,LGALS9C,TBC1D28,FAM83G,ZNF286B	GRAP,FAM83G
TOF167	9	9p24.3	525764	814210	288447	Gain	1	KANK1	KANK1
TOF14	4	4q35.2	188686647	189200852	514206	Loss		ZFP42,TRIML2,TRIML1
TOF54	2	2q35	215557955	215643621	85667	Loss	1	BARD1
TOF32	17	17q12	34586294	36331523	1745230	Gain	24	TBC1D3C,TBC1D3F,TBC1D3G,TBC1D3H,SYNRG,C17orf78,LHX1,DDX52,TADA2A,TBC1D3,HNF1B,ZNHIT3,MRM1,ACACA,DHRS11,PIGW,DUSP14,CCL4L1,CCL4L2,AATF,CCL3L1,MYO19,CCL3L3,GGNBP2	TBC1D3C,LHX1,TBC1D3,HNF1B,ACACA,AATF,MYO19,CCL3L3
TGA42	9	9q21.11	71578506	71842391	263886	Gain	4	TJP2,PIP5K1B,PRKACG,FXN	PIP5K1B,FXN
TOF46	8	8p23.1	6355213	6414874	59662	Loss	2	MCPH1,ANGPT2
TOF3	1	1q21.1,1q21.2	145932468	147807274	1874807	Gain	15	ACP6,PRKAB2,CHD1L,LOC100288142,FMO5,GJA8,NBPF24,NBPF8,BCL9,NBPF12,NBPF11,NBPF10,GPR89B,GPR89C,GJA5	ACP6,PRKAB2,CHD1L,FMO5,NBPF8,BCL9,GJA5
TOF52	2	2q24.1	159252933	159304139	51207	Loss	1	CCDC148	Intronic
TOF10	2	2q24.1	155063793	157042653	1978861	Gain	3	KCNJ3,GALNT13,LOC100144595	KCNJ3
TOF10	5	5q14.1,5q14.3,5q14.2	80629308	86084125	5454818	Gain	11	RPS23,EDIL3,VCAN,XRCC4,ATG10,COX7C,TMEM167A,SSBP2,HAPLN1,ACOT12,ATP6AP1L	EDIL3,VCAN,SSBP2
TOF37	18	18q23,18q22.3	71056672	74484734	3428063	Gain	13	FLJ44313,TIMM21,TSHZ1,CYB5A,ZADH2,FBXO15,FAM69C,CNDP2,ZNF407,SMIM21,ZNF516,CNDP1,C18orf63	TSHZ1,CNDP2
TOF37	18	18q23	74485331	78015057	3529727	Loss	14	NFATC1,PARD6G,ZNF236,KCNG2,RBFA,CTDP1,HSBP1L1,GALR1,ADNP2,ATP9B,SALL3,TXNL4A,MBP,PQLC1	NFATC1,PARD6G,SALL3,MBP
TOF15	5	5q21.3,5q22.1	109594268	110205933	611666	Gain	2	SLC25A46,TMEM232	SLC25A46
TOF295	3	3q28	191977079	192016668	39590	Loss	1	FGF12
TOF34	17	17p13.3	420165	964109	543945	Gain	8	RNMTL1,FAM57A,GLOD4,GEMIN4,ABR,VPS53,NXN,TIMM22	NXN
TOF57	1	1p11.2	120747707	121355881	608175	Gain	3	SRGAP2D,FAM72B,FCGR1B	FAM72B
TOF57	5	5q31.1	132918122	132933128	15007	Loss	1	FSTL4	Intronic
TOF121	7	7q11.21	63365174	63726678	361505	Gain	3	ZNF679,ZNF727,ZNF735	ZNF679
TOF213	12	12q24.33	130353094	130795328	442235	Gain	2	TMEM132D,FZD10	FZD10
TOF41	22	22q11.21	18810110	21034809	2224700	Gain	36	RIMBP3,KLHL22,LOC388849,GNB1L,TBX1,TRMT2A,TANGO2,SEPT5,GP1BB,ZNF74,DGCR8,TMEM191B,DGCR2,DGCR6,C22orf39,RTN4R,DGCR6L,MED15,TXNRD2,CLDN5,TSSK2,GSC2,ARVCF,SLC25A1,COMT,CLTCL1,SCARF2,HIRA,RANBP1,PRODH,C22orf29,MRPL40,DGCR14,ZDHHC8,CDC45,UFD1L	TBX1,GP1BB,DGCR8,DGCR2,RTN4R,MED15,TXNRD2,CLDN5,COMT,CLTCL1,SCARF2,HIRA
TOF25	10	10q11.21	42621181	43373995	752815	Gain		BMS1,ZNF33B
TOF215	16	16p13.3	1986404	2146459	160056	Gain	15	GFER,NPW,SLC9A3R2,NOXO1,MSRB1,PKD1,NDUFB10,RPL3L,RPS2,ZNF598,RNF151,TSC2,SYNGR3,NTHL1,TBL3	PKD1,TSC2,NTHL1
TOF18	6	6q11.1	61930020	62921574	991555	Gain		MTRNR2L9,KHDRBS2
TOF4	1	1q21.1,1q21.2	145932468	147844790	1912323	Gain	15	ACP6,PRKAB2,CHD1L,LOC100288142,FMO5,GJA8,NBPF24,NBPF8,BCL9,NBPF12,NBPF11,NBPF10,GPR89B,GPR89C,GJA5	ACP6,PRKAB2,CHD1L,FMO5,NBPF8,BCL9,GJA5
TOF4	16	16q22.2	70850893	71205908	355016	Gain	1	HYDIN	HYDIN
TGA51	16	16p12.3,16p13.11	15358459	18198717	2840259	Loss	11	MYH11,KIAA0430,MPV17L,NOMO3,XYLT1,NDE1,FOPNL,C16orf45,NPIPA5,ABCC6,ABCC1	MYH11,NOMO3,FOPNL,ABCC6
TOF305	3	3q25.32	158559302	158882931	323630	Gain		IQCJ,IQCJ-SCHIP1
TGA55	10	10q26.13	126100523	126163208	62686	Loss	3	LHPP,NKX1-2,OAT
TGA57	16	16p12.2	21761466	22674284	912819	Gain		EEF2K,OTOA,POLR3E,NPIPB5,CDR2,C16orf52,UQCRC2,PDZD9,VWA3A
TOF310	7	7q11.22	70197277	70207851	10575	Loss	1	AUTS2
TOF17	6	6p22.3	21479670	23578569	2098900	Gain	3	PRL,HDGFL1,SOX4	SOX4
TOF64	12	12q14.2	64557437	64635725	78289	Gain	1	C12orf66
TGA102	3	3q13.12	107881033	107895761	14729	Loss	1	IFT57
TGA102	18	18q23	76563175	77044428	481254	Gain	2	ATP9B,SALL3	SALL3
TOF48	8	8q11.23	53596811	53817643	220833	Gain	1	RB1CC1	RB1CC1
TOF48	10	10q23.2	88487754	88513897	26144	Gain	1	LDB3
TOF48	18	18q22.1	63967846	64221878	254033	Loss	1	CDH19	CDH19
TOF225	16	16p13.3	6824493	6856587	32095	Gain	1	RBFOX1
TOF9	2	2q21.1	131477948	132304945	826998	Loss	10	FAM168B,TUBA3D,WTH3DI,ARHGEF4,AMER3,GPR148,PLEKHB2,MZT2A,POTEE,CCDC74A	TUBA3D,ARHGEF4,AMER3
TOF313	9	9q34.3	137722170	138017196	295027	Gain	4	FCN2,FCN1,COL5A1,OLFM1	FCN1,COL5A1
TOF315	8	8q24.21	130863656	131122644	258989	Gain	2	ASAP1,FAM49B	ASAP1
TOF62	8	8q13.3	73708969	73787448	78480	Gain	1	KCNB2	Intronic
TOF2	1	1q21.1,1q21.2	144879615	149306068	4426454	Gain	43	CHD1L,ACP6,NBPF9,NBPF8,ANKRD35,ITGA10,POLR3C,TXNIP,LOC100288142,NOTCH2NL,PIAS3,PPIAL4B,NBPF24,HFE2,PPIAL4A,RNF115,PPIAL4E,PPIAL4D,PPIAL4F,PDZK1,PRKAB2,FMO5,ANKRD34A,LIX1L,POLR3GL,NBPF16,NBPF15,PEX11B,NUDT17,NBPF11,NBPF10,GPR89B,GPR89C,GPR89A,RBM8A,SEC22B,GJA5,GJA8,CD160,PDE4DIP,NBPF14,BCL9,NBPF12	CHD1L,ACP6,NBPF8,ITGA10,TXNIP,NOTCH2NL,HFE2,PRKAB2,FMO5,GPR89A,RBM8A,GJA5,BCL9
TOF316	4	4p16.1	9540705	9972555	431851	Gain	2	DRD5,SLC2A9	DRD5
TOF319	10	10q11.22	46691159	47055711	364553	Loss	2	GPRIN2,SYT15	GPRIN2
TGA63	16	16p13.11	16362362	16690800	328439	Gain	1	NOMO3	NOMO3
TOF320	10	10p11.23	30633936	31023744	389809	Gain	3	MAP3K8,MTPAP,LYZL2	MAP3K8
TGA64	17	17q11.2	29382294	29440554	58261	Gain	1	NF1
TGA66	1	1p36.23	8690903	8712280	21378	Loss	1	RERE	Intronic
TOF323	3	3q23	142219542	142456830	237289	Gain	3	PLS1,TRPC1,ATR	TRPC1,ATR
TOF33	16	16p11.2	29580034	30177807	597774	Gain	26	DOC2A,ASPHD1,TBX6,PRRT2,CDIPT,QPRT,YPEL3,PPP4C,MAPK3,SPN,MVP,FAM57B,ZG16,ALDOA,INO80E,SEZ6L2,TAOK2,KCTD13,MAZ,KIF22,GDPD3,C16orf92,C16orf54,TMEM219,PAGR1,HIRIP3	TBX6,PPP4C,MAPK3,HIRIP3
TOF27	11	11q22.3	104036858	105289049	1252192	Gain	7	CASP4,CASP5,CASP1,CARD17,CARD16,CASP12,CARD18	CASP4,CASP5,CASP1,CASP12
TGA72	6	6q15	88085200	88277397	192198	Loss	3	C6orf165,SLC35A1,RARS2	SLC35A1
TOF210	20	20q12	39763052	39832898	69847	Gain	2	ZHX3,PLCG1
TOF203	14	14q24.2	73018691	73188074	169384	Gain	2	DPF3,RGS6	RGS6
TOF337	7	7p15.3	21918486	21982448	63963	Gain	2	CDCA7L,DNAH11
TOF175	10	10q26.2	127778503	127802749	24247	Gain	1	ADAM12
TOF303	15	15q13.3	32458661	32799827	341167	Gain	2	GOLGA8O,CHRNA7	CHRNA7
TOF104	19	19p13.12	15209102	15361826	152725	Gain	5	ILVBL,EPHX3,BRD4,NOTCH3,SYDE1	NOTCH3
TOF342	16	16q22.2	70985899	71202489	216591	Gain	1	HYDIN	HYDIN
TGA83	8	8q11.23	53593437	53791930	198494	Gain	1	RB1CC1	RB1CC1
TOF65	9	9p13.1	38989378	39810645	821268	Loss		SPATA31A1,CNTNAP3,SPATA31A2
TOF161	10	10q21.3	68463802	68503306	39505	Loss	1	CTNNA3
TOF161	16	16q11.2	46503206	46874697	371492	Gain	5	ORC6,VPS35,SHCBP1,C16orf87,MYLK3	VPS35,SHCBP1,MYLK3
TOF20	12	12q14.2	64557437	64635725	78289	Gain	1	C12orf66
TOF20	7	7p11.2	57260932	57906717	645786	Gain		ZNF716
TOF128	3	3p26.3	272256	282763	10508	Loss	1	CHL1
TGA88	3	3q28	188128486	188337348	208863	Loss		LPP
TOF67	19	19q13.11	34210751	34237343	26593	Gain	1	CHST8	Intronic
TOF45	3	3p25.2	12690657	12707840	17184	Loss	1	RAF1
TOF38	19	19p13.3	232496	1038222	805727	Loss	33	ELANE,C2CD4C,PPAP2C,TMEM259,THEG,LPPR3,CDC34,FSTL3,GRIN3B,ODF3L2,MED16,MADCAM1,TPGS1,BSG,PRTN3,KISS1R,PRSS57,SHC2,R3HDM4,MIER2,PALM,PTBP1,MISP,ARID3A,CNN2,GZMM,CFD,HCN2,AZU1,POLRMT,RNF126,WDR18,FGF22	FSTL3,MED16,TPGS1,PRTN3,SHC2,PALM,PTBP1,ARID3A,CNN2,HCN2,WDR18
TGA89	16	16p13.3	6981822	6989149	7328	Loss	1	RBFOX1
TGA17	16	16p13.3	7107356	7131614	24259	Loss	1	RBFOX1
TGA93	10	10q25.3	115342188	115504384	162197	Gain	3	CASP7,HABP2,NRAP	CASP7
TGA96	16	16p13.3	5699774	6439557	739784	Gain	1	RBFOX1
TOF218	18	18q11.2	23474347	23604586	130240	Gain	1	SS18
TOF73	5	5p12	44279163	44414808	135646	Loss	1	FGF10
TOF59	6	6p25.3	1994892	2006033	11142	Loss	1	GMDS	Intronic
